# Supplementary material for: Implementing Anti-Racism Interventions in Healthcare Settings: A Scoping Review
Source: Int J Environ Res Public Health. 2021 Mar 15;18(6):2993. doi: 10.3390/ijerph18062993 (PMC8000324; doi:10.3390/ijerph18062993)
Supplement: Supplementary file 1 [file ijerph-18-02993-s001.zip]

Archive with 3 entries (3 files):
- Appendix B_Grey Literature_Nov202020.docx
- Search strategy_Anti-R Interventions_Jan2021.doc
- Updated Appendix A_Peer-reviewed articles_Mar11,2021 (1).xlsx
