# Supplementary material for: Implementing Anti-Racism Interventions in Healthcare Settings: A Scoping Review
Source: Int J Environ Res Public Health. 2021 Mar 15;18(6):2993. doi: 10.3390/ijerph18062993 (PMC8000324; doi:10.3390/ijerph18062993)
Supplement: Supplementary file 1 [file ijerph-18-02993-s001.zip › Updated Appendix A_Peer-reviewed articles_Mar11,2021 (1).xlsx]

## Sheet: Peer-reviewed articles (N=37)
Appendix A: Peer-reviewed articles included in the review
EMPIRICAL STUDIES (n=12)
Full Citation	Country	Healthcare Setting	Target Healthcare Provider Group	Target Patient group	Aim/Research question/ Hypothesis	Anti-racism Intervention	Level(s) of the Intervention	Methods: Study Design, Sample Size, Data Collection and Data Analysis	Main Findings	Definition of Racism (and Related Key Terms)	Frameworks or Models?	Unintended Negative Consequences?
30 Steed R. Attitudes and beliefs of occupational therapists participating in a cultural competency workshop: Attitudes and Beliefs of Occupational Therapists. Occup Ther Int. 2010 Sep;17(3):142–51.	United States of America	Not specified but with outpatients	Occupational Therapist, Physiotherapist	African American clients	(1) What is the phenomenological experience of occupational therapists participating in cultural competency training? (2) Does participation in cultural competency training produce a significant difference in attitude as measured by implicit tests of racial bias?	A 6-hour workshop on cultural competency, with instruction plan included	Individual Interpersonal	Mixed methods: pre and post survey and qualitative interviews of experience of the workshop n= 13 white, female occupational therapists in Louisiana Qualitative: structured interviews Quantitative: Racial Argument Scale (RAS) and the Racial Attitude Implicit Association Test (RAIAT)	Quantitative: no significant difference was found between pre-test and post-test for of the RAS and RAIAT scores. Study participants held significantly negative attitudes towards African Americans which was not ameliorated by the intervention Qualitative: Therapists believed that: (1) healthcare disparities are not due to racial discrimination; (2) therapists should listen to and educate African …	Cultural competency in health care: the development of attitudes, behaviours and knowledge, which enables a clinician to provide treatment that the client considers culturally appropriate (MacDonald, 1998; Lynch and Hanson, 2004). Cultural blindness: typified by the belief that people of all colour and ethnicity are the same; therefore, any system, such as health care, which is put in place by th…	No	Yes Anti-racism interventions may not work and further entrench inherently racist ideas about racialized people. While some participants were able to acknowledge that the system needed to change, others continued to insist the problem was with the African American community
31 Shultz C, Skorcz S. African American Infant Mortality and the Genesee County, MI REACH 2010 Initiative: An Evaluation of the Undoing Racism Workshop. Social Work in Public Health. 2012;27(6):567–603.	United States of America	Community providing outpatient care	No Specific Healthcare Group	African American Women/Entire African American Community in Flint MI.	Through the Undoing Racism Workshop (URW), the partnership seeks to create a common understanding among a broad network of community leaders and health care stakeholders about the role racism may play in contributing to the Black–White gap in infant mortality. The study evaluates the results and responses of the URW.	2010 Multifaceted strategy to reduce Black infant mortality. One intervention in this strategy is a workshop - Undoing Racism Workshop (URW) - designed to create a Common Understanding among community leaders and health care stakeholders about role racism may play in contributing to the Black-White gap in infant mortality. To stimulate leaders in ways that positively affect community organization…	Organizational	Surveys of the URW participants - covering topics including expectations/goals of workshop, general experience of workshop, changes in knowledge, behav, beliefs, demographics n= 169 (12 MD/RN, 148 general participants, 9 organizational leaders) General participant data was stratified: all respondants, whites only, African Americans only .	Intensive antiracism training may have effect on knowledge, attitudes, beliefs, workplace environment for community/healthcare providers/leaders 2) may influence how organizations approach strategies to reduce race based health disparities . Raised awareness about racism and racially linked health disparities. URW rallied community support behind the idea that racism is an important factor contri…	Racism: a structural phenomenon affecting Black infants in Flint, Michigan. See page 570 for definitions of institutionalized racism; personally mediated racism; internalized racism; color blind racism.	No	Interesting comments from the white participants on why they disliked the workshop. Whites provided fewer likes when compared to African Americans. Whereas Whites cited a total of 177 likes (about 1.88 per person, on average), Blacks made 89 (about 2.23 per person, on average).Whites, however, were much more likely than Blacks to note objection to the perceived ‘‘confrontational style’’ of the wo…
33 Holm AL, Rowe Gorosh M, Brady M, White-Perkins D. Recognizing Privilege and Bias: An Interactive Exercise to Expand Health Care Providers’ Personal Awareness. Academic Medicine. 2017 Mar;92(3):360–4.	United States of America	Network or regional - but reach at 1:1 level	No Specific Healthcare Group	N/A	Increasing awareness of the impact of privilege on their own and others’ lived experiences. Encouraged participants to leverage their advantages to reduce health care inequities.	Privilege and Responsibility Curricular Exercise (PRCE) links participants’ identities to societal privilege. The exercise was embedded in a multifaceted workshop within a broader campaign to change HFHS’s organizational culture around health care disparities.	Interpersonal	Cross-sectional study. n=300 health care system workers Qualitative: anonymous open-ended evaluations	Evaluations showed PRCE might enhance a variety of equity- or diversity-related trainings, Participants considered the PRCE a highlight of the training. The PRCE allowed participants to reflect on their recognition of privilege and to consider addressing inequity through: 1. Increased personal awareness of their relative societal position, 2. A realization, after discussing the results of the exe…	Privilege: unearned advantages that one might take for granted while simultaneously not recognizing that others lack them	Yes - Henry Ford Health System’s Privilege and Responsibility Curricular Exercise	Yes Discussions would sometimes unearth divisive responses that facilitators had to challenge, such as denial, diversion, or anecdotal accounts questioning the existence of societal bias.
40 Staton LJ, Estrada C, Panda M, Ortiz D, Roddy D. A multimethod approach for cross-cultural training in an internal medicine residency program. Medical Education Online. 2013 Jan;18(1):20352.	United States of America	Other: Residents	Physicians	N/A	Cultural competence training in residency is important to improve learners’ confidence in crosscultural encounters. Recognition of cultural diversity and avoidance of cultural stereotypes are essential for health care providers	Intervention = multi-method approach that included noon conferences, a webinar with a national expert, small group discussions, and a Grand Rounds discussing the development of Cultural Competency, online modules, and case training Designed a cultural competence course based on educational theory which builds on self-directed learning and multimedia instruction. This instruction is based on the ‘…	Individual	Evaluation of a week-long cultural competence curriculum. Assessment: An 28-item evaluation tool based on domains from the Cross-Cultural Preparedness Survey, an 18-item survey with three components: general crosscultural preparedness, general cross-cultural skillfulness, and cross-cultural language preparedness and skillfulness. Data analysis not mentioned. n=28 responses to the survey (out of 3…	39% of respondents (n=11) rated the session as strongly agree and 36% agreed (n=10) to the statement ‘improved my attitude regarding cultural competence and health disparities.’ Of the 28 respondents, many felt that the course improved their confidence in cross-cultural encounters as 33% (n=9) reported that they strongly agreed and 48% (n=13) agreed. The study supports previous literature suggest…	No specific definition of racism. Cultural Competence was used but not defined.	No	N/A
41 Kleiman S. Discovering Cultural Aspects of Nurse-Patient Relationships. Journal of Cultural Diversity. 2006;13(2):83–6.	United States of America	Not specified but with outpatients	Nursing	N/A	The author briefly explains that they do exercises with students, MD's, RN's (majority) etc. Purpose: To raise nurses' awareness of cultural influences on patients and nurses. To present an approach that will help nurses to provide more culturally sensitive and competent care through unconcealing the cultural aspects of the meaningful life-world of individuals.	A three-step process for nurses to achieve a sense of cultural awareness, cultural sensitivity, and cultural competence. Participants (nurses) engage in both interactive discussions and written analyses of real life situations that present possibilities for culturally competent nursing. They briefly assess the outcome of their presentations afterwards.	Individual Interpersonal	Participants presented and analyzed actual nursing experiences and offered possibilities for a more culturally competent mode of involvement in the situatio presented, as well as commenting on how a more culturally sensitive involvement may or may not contribute to a higher quality of patient care.	The approach defined proved to be equally effective in a formal course, class, seminar, or in-service setting. Nurses can acquire and implement culturally competent patient care by inquiring into individual personal interpretations of their own and other's life world experiences.	No specific definition of racism. Culture: including all the characteristics of the everyday lives of a people. These characteristics become markers by which cultural assignments are made, and include traditions, social organizations, language, and values and beliefs that are the expression of a particular group of people.	No - but they provide steps as to how to be more culturally aware, sensitive and comptenent	Terminology around "African American" and "Black" brought up discussions. It is imprudent and insensitive to assume that one can automatically assign attributes and popularly accepted beliefs to individual patients. Presumed cultural knowledge based on superficial and generalized assumptions can be erroneous and may be perceived as disingenuous and disrespectful thus hindering rather than helping…
44 Havens BE, Yonas MA, Mason MA, Eng E, Farrar VD. Eliminating Inequities in Health Care: Understanding Perceptions and Participation in an Antiracism Initiative. Health Promotion Practice. 2011 Nov;12(6):848–57.	United States of America	Network or regional - but reach at 1:1 level	No Specific Healthcare Group	N/A	Evaluating a mandatory, 2-day Dismantling Racism training session, a follow-up caucus meeting, and development of a professionally and ethnically diverse committee responsible to providing oversight for the Dismantling Racism Initiative "Team Change". This paper presents findings from a qualitative process evaluation of a Dismantling Racism (DR) process (an antiracism training for staff of health…	Mandatory Dismantling Racism (DR) training, with an optional DR process to challenge institutional racism. Dismantling Racism is an external organization that offers anti-racism training to institutions	Individual Interpersonal Organizational	A qualitative process evaluation, interviews and participant observation. n=28 (20 individuals from the total staff of 83, four of the seven supervisors, and four of the 11 members of the Board of Health) Interviews: Semistructured, confidential, face-to-face interviews on training experience Participant Observation: Documentation of past Dismantling Racism process activities including caucus and…	Key findings: (a) Participants who indicated that they observed significant, positive changes as a result of the DR process were more likely to continue to participate in the DR process on an ongoing basis; (b) Those who indicated that they observed little or negative impact as a result of the DR training or DR process were less likely to support or participate in the ongoing DR activities; and (…	Institutional racism: a social construct that establishes and perpetuates a stratification of power, prestige, status, wealth, opportunity, and life chances according to “race.” For systemic change to occur, structural interventions are needed to dismantle or undo the structures and conditions responsible for producing, reproducing, and codifying institutional racism (Jones, 2000).	No	Yes In general, the greater the involvement of the participant in the DR process, the more likely she or he was to view it as generating positive results. However, several people, including some who were active participants in the optional DR activities (caucusers), reported that the DR training had negatively affected staff relations, contributing to a more hostile work environment. This perceiv…
49 Bowen S. Beyond Self-Assessment- Assessing Organizational Cultural Responsiveness. Journal of Cultural Diversity. 2008;15(1):7–15.	Canada	Not specified but with outpatients	No Specific Healthcare Group	Ethnic minorities	How can we assess if organizations are implementing best practices in cultural responsiveness that doesn’t rely on only self assessment? The major purpose of the interviews was to determine whether the findings from the document review reflected organizational experience, analysis of data from both interviews and the focus group first focused on direct responses to specific questions using cross …	Develops and pilots an assessment instrument: designed to assess organizational cultural responsiveness. The Assessment Instrument has eight domains and seven dimensions. How to measure Organizational Cultural Responsiveness - development and pilot of a document review instrument designed to assess organizational cultural responsiveness, compares the results from the assessment instrument with a)…	Organizational	Document Assessment Instrument piloted at a paediatric facility in a mid sized Canadian city. The document review instrument was designed to assess organizational cultural responsiveness, and compares results from the assessment instrument with both a) data obtained through other methods (key informant interviews, a focus group, participant and unobtrusive observation, and an organizational feedb…	This research suggests that a document review strategy shows promise in assessment of cultural responsiveness at the organizational level. However, results from the document review instrument were not consistent with self-assessment results at the same site (Self-assessment results were higher than document review findings in all domains). A larger pilot is required to determine generalizability …	No specific definition of racism. Cultural responsiveness: (incorporates aspects of both access and cultural competence) the ability of individuals and organizations to respond in appropriate and effective ways to the health and health care needs of culturally diverse communities.	No	N/A
50 Browne AJ, Varcoe C, Lavoie J, Smye V, Wong ST, Krause M, et al. Enhancing health care equity with Indigenous populations: evidence-based strategies from an ethnographic study. BMC Health Serv Res. 2016 Dec;16(1):544-561.	Canada	Other: Urban Aboriginal Health Centres	No Specific Healthcare Group	Indigenous Peoples	To present refined description of the key dimensions of equity-oriented care and specific strategies to use in primary health care settings to promote health equity with Indigenous peoples.	Identified key dimensions and strategies for working with Indigenous Peoples in Primary Health Care, 4 general approaches and 10 Strategies to Guide Equity-Oriented Service with Indigenous Peoples.	Individual Interpersonal Community	Four-year mixed-methods, ethnographic design study. The research team was guided by an Indigenous community advisory committee (CAC) including leaders in Indigenous health services, patient representatives, and people recognized as Indigenous Elders. This study was informed by critical theoretical perspectives and Indigenous epistemologies. n=114 patients and staff (73 patients; 41 staff ) Data c…	Identified key dimensions of equity oriented PHC services. In the case of Indigenous peoples, these key dimensions need to be conceptualized in ways that take into account the historical and ongoing forms of discrimination and structural violence that continue to shape Indigenous peoples’ health, well-being, and access to resources. Inequity-responsive care is foundational to supporting health an…	No specific definition of racism. Structural violence shapes the health of Indigenous peoples and communities globally, and is deeply embedded in history, individual and institutional racism, and inequitable social policies and practices. Structural violence: the disadvantage and suffering that stems from the creation and perpetuation of structures, policies and institutional practices that are i…	Yes - Essential Elements of Equity-Oriented Primary Health Care with Indigenous Peoples	N/A
51 Rocke C. The Use of Humor to Help Bridge Cultural Divides: An Exploration of a Workplace Cultural Awareness Workshop. Social Work with Groups. 2015 Apr 3;38(2):152–69.	Canada	Hospital (Outpatients)	No Specific Healthcare Group	Aboriginals	This study analyzes a workplace workshop (ACAW?) that was delivered in the large health care system since 1996. They aim to explore how the use of humor was found to ease the tensions and create a safe place to dialogue within a workplace workshop focused on bridging the cultural differences between Aboriginal and non-Aboriginal health care staff.	Aboriginal Cultures Awareness Workshop and how humour was used to create ‘safe spaces’ for dialogue.	Interpersonal Organizational	Participant questionnaires, participant observation of 3 workshops, interviews with facilitators using open ended, semistructured interview guide n = 26 questionnaires collected out of 65 participants (40% response) Surveys with open ended questions that asked about helpful/not helpful parts of workshop. Interviews with facilitators using open ended, semistructured interview guide. Data coded usi…	Key findings: Humor helped to do the following: reduce tension; create safer learning environment; deal with conflict; used to challenge ideas without shame; increase motivation and learning	Antiracism: an action-oriented strategy for instituttional systemic change to address racism and interlocking systems of social oppression. Cultural safety: training health professionals to move beyond cultural sensitivity to analyzing power imbalances, institutional discrimination, colonization and relationships with colonizers as they apply to health care.	No
52 Bennett J, Keating F. Training to redress racial disadvantage in mental health care: race equality or cultural competence? Ethnicity and Inequalities HSC. 2008 Jun;1(1):52–9.	United Kingdom	Community providing outpatient care	Counselling and Psychology	Black and Minority Ethnic (BME)	What are the current race equality training approaches being implemented in mental health services in England? To a) review the historical context of race related training by carrying out a literature review b) carry out a scoping exercise to map existing race equality training approaches in mental health services in England and c) make recommendations that would inform the development of an effe…	Critique of Training as one of the strategies to address inequalities for BME in mental health - scoping exercise to map existing race equality training approaches in mental health services in England.	Interpersonal Organizational	Scoping Postal Survey of all mental health providers and staff in England and providers of race equality training. 2,045 questionnaires distributed. Variable response rates from different groups - 25%-45% Descriptive thematic approach to identify approaches to race equality training	Over one-third (35%) of the statutory sector and half of the independent sector organisations reported that they evaluated the impact of the race equality training that they provided. Implications for practice: a) organizational policies on race equality should specify the training necessary to achieve strategic goals b) focus on areas of known racial inequality in mental health e.g. physical res…	Racism was acknowledged to be the major cause of inequalities. Cultural Competence: a set of congruent behaviours, attitudes and policies that come together in a system, agency or among professionals and enables that system agency or professionals to work effectively in cross cultural situations.	No	Some problems identified include trying to deal with complex issues of racism and cultural differences in a single training programme, and attempting to apply these to interpersonal relationships
53 Wilson D. The nurse’s role in improving indigenous health. Contemporary Nurse. 2003 Oct;15(3):232–40.	New Zealand	Primary Care	Nursing	Maori Women	This article will examine the status of indigenous health with a focus on Maori health status prior to presenting the preliminary research findings with Maori women.	Community engagment: Work with the Maori community in order to gain a better understanding of the health disparities that Maori women experience	Community	Developed a research process that was acceptable to both Maori and the ‘mainstream’ research community: a Maori-centred methodology based upon Durie’s (1997) Maori-centred principles to keep Maori and Maori concepts and principles central throughout the research process. n=23	The preliminary findings indicate that the health and wellbeing of Maori women comprises a relationship between: 1. Their cultural, spiritual, family and selfcare beliefs and practices that influence their health and wellbeing; 2. The personal and health service barriers that hinder positive health outcomes; and 3. The needs related to optimising access and use of health services. Nine strategies…	No specific definition of racism. Used terms such as racist and discriminatory.	No	N/A
57 Sinnott MJ, Wittmann B. An Introduction to Indigenous Health and Culture: The First Tier of the Three Tiered Plan. Aust J Rural Health. 2001;9(3):116–20.	Australia	Hospital (Outpatients)	Physicians	Aboriginal and Torres Strait Islander people / Indigenous	Can tier one of the Three Tiered Plan be implemented successfully in Queensland public hospitals	Culturally appropriate continuing medical education. 1st tier of a 3 tiered plan proposal Tier 1 promoting awareness among new doctors of the role of indigenous hospital liaison officers during orientation Components could include: - indigenous hospital liaison officers introducing themselves presenting information regarding their role within the hospital structure - providing contact details - I…	Organizational	One-group pretest and post-test design with an unplanned control group providing comparative information n= 64 interns in study group; unplanned control group of n=7; 17 teaching hospitals Quantitative: 5 item survey to Directors of Clinical Training and questionnaire to interns to assess understanding of indigenous hospital liaison officers role , use of service, perceived level of knowledge of …	17 of 19 hospitals introduced the tier 1 process intervention format reported. 67% of interns had encountered patient of Aboriginal descent within last 2-4 months 12.5% had contact with an Indigenous hospital liason officer 50% who had encountered an Indigenous patient were able to provide a specific example 90% self reported level of knowledge of indigenous health and culture as less than 'fairl…	No specific definition for racism or related terms.	Yes - The Three Tiered Plan
THEORETICAL/CONCEPTUAL PAPERS (n=25)
Full Citation	Country	Healthcare Setting	Target Healthcare Provider Group	Target Patient Group	Purpose/ Aim	Anti-racism Intervention	Level(s) of the Intervention	Was the Intervention Evaluated?	Main Findings	Definition of Racism (and Related Key Terms)	Frameworks or Models?	Unintended Negative Consequences?
12 Griffith DM, Mason M, Yonas M, Eng E, Jeffries V, Plihcik S, et al. Dismantling institutional racism: theory and action. American Journal of Community Psychology. 2007 Jun;39(3–4):381–92.	United States of America	Network or regional - but reach at 1:1 level	No Specific Healthcare Group	All patients of healthcare systems	This paper describes the theory behind dismantling racism, the elements of the intervention strategy, and the strengths and limitations of this systems change approach. The theoretical framework for dismantling racism is an anti-racist community organizing model that incorporates elements of power, sociopolitical development and empowerment theory.	Dismantling Racism is a systems change intervention designed to change the underlying infrastructure within an institution to be more fair, just and equitable.	Community Organizational Policy	No - Employing a "Dismantling Racism" intervention at a systems level Dismantling Racism has several components: 1. Increase infrastructure, accountability, and monitoring 2. Developing a common language/framework through a ‘‘Dismantling Racism’’ or ‘‘Undoing Racism’’ workshop conducted by an anti-racist training organization (e.g., Dismantling Racism Works or The People’s Institute for Survival …	To address institutional racism, it is important to begin addressing the complex and multiple causes and faces of oppression, and the many ways it is affecting individuals, organizations, institutions, and communities. Employing a "Dismantling Racism" intervention at a systems level Dismantling Racism has several components: 1. Increase infrastructure, accountability, and monitoring 2. Developing…	Racism: ‘‘an organized system, rooted in an ideology of inferiority that categorizes, ranks, and differentially allocates societal resources to human population groups’’ (Williams & Rucker, 2000, p. 76) Racial and ethnic healthcare disparities: differences in the quality of healthcare that is provided to patients of color when compared with white patients (Smedley et al., 2003).	Yes - Dismantling Racism	There are a series of primary recommendations and secondary considerations to improve diversity in Emergency Medicine programs. Primary recommendations include: 1. Verbally recognize this when underepresented groups applicants arrive for the interview 2. Know the institution’s local and community demographics, and address those needs. 3. Validate the importance of applicants meeting residents and…
19 Ring JM. Psychology and Medical Education: Collaborations for Culturally Responsive Care. J Clin Psychol Med Settings. 2009 Mar;16(1):120–6.	United States of America	Not specified but with outpatients	Physicians	Diverse group of patients	To describe components of a curriculum designed to educated health providers concepts of culturally responsive care and to describe the contributions of the field of psychology to collaborative instruction of awareness, knowledge and skills of culturally responsive care. This paper describes the White Memorial Model, a 33hr cultural medicine collaborative teaching curriculum for family medicine r…	A 33 hr cultural medicine curriculum within the family medicine residency program delivered over 3 years: - the 5 key domains of which are delineated in the article. - after each cultural medicine presentation residents are asked to make a commitment to changing some aspect of how they provide patients care --> collected in a learning portfolio along w reflective writing samples - commitments are…	Individual	Yes - Ongoing evaluation 1) improvement in the number of places in the residency training program that are seen by residents as addressing the cultural competence objectives 2) ratings of resident performance in areas of cultural competence 3) perception by graduating residents that they have had opportunity to master the objectives in the curriculum 4) increased depth of insights is seen in refl…	- collaborate w psychologist and behaviourists --> work effectively with group processes, navigate denial and resistance, evaluation, measure change, enhance learner self reflection, facilitate behaviour change - faculty development is essential for successful implementation of cultural aspects of medicine	No specific definition of racism. Cultural competence: a set of congruent behaviours knowledge and attitudes and policies that come together in a system, organization or among professionals that enables effective work in cross cultural situations ** note that cultural competence is not used in this article as the authors suggest that it conjures a false notion of finality (competence) with a cons…	Yes - Tool for Assessment of Cultural Competency training; White Memorial Model; SOAP grid of the curriculum....	Refer to the importance of having behavioural scientists involved to help navigate through the challenges of discovering their own socially unacceptable biases and stereotypes
20 Signal L, Martin J, Reid P, Carroll C, Howden-Chapman P, Ormsby VK, et al. Tackling health inequalities: moving theory to action. Int J Equity Health. 2007 Dec;6(1):12.	New Zealand	Network or regional - but reach at 1:1 level	Other: District Health Board Maori managers and Ministry of Health Staff	Maori Patients	The paper describes the health inequalities awareness raising workshops: the development, the process, the results. The purpose of the workshops was to increase the knowledge and skills of staff to act on, and advocate for, eliminating inequalities in health in Aotearoa/New Zealand.	2 day workshop - held at 8 locations across New Zealand - DHB Maori managers , MoH staff, 5 for staff and board members. Workshops drawing from institutional theory designed to adress institutional racism using the HEAT tool - > action plan developed to tackle inequalities in health	Interpersonal, Policy	Yes - 1) Workshops were evaluated using anonymous written evaluations. Commitment to tackling inequalities was measured at the beginning and end of the workshops using "Whiteheads action spectrum on inequalities in health" Nearly all participants moved at least one step and all but two rated themselves as willing to take action after the workshops 2) Teleconference follow up - use of HEAT tool - …	Participants were able to identify a range of institutional mechanisms within their health institutions that create or maintain health inequalities and a range of ways to address them "Key recommendations made to the MoH by the training team at the conclusion of the training included: 1) the critical need for continued sector leadership on the importance of tackling inequalities in health; 2) tra…	Institutionalized Racism: differential access to the goods, services, and opportunities of society by race. It is structural, having been codified in our institutions of custom, practice, and law, so there need not be an identifiable perpetrator. Indeed, institutionalized racism is often evident as inaction in the face of need (Jones, 2000)	Yes - Health Equity Assessment Tool; Whiteheads Action Spectrum on Inequalities in Health	Having the follow up sessions (teleconference) be voluntary - low attendance - left with concern that they were 'preaching to the converted'
21 Papadopoulos I, Tilki M, Lees S. Promoting cultural competence in healthcare through a research based intervention in the UK. Diversity in Health and Social Care. 2004;1:13.	England	Primary Care	Other: Mental Health Practitioners	N/A	The paper discusses the challenges faced by the trainers during this intervention and proposes a set of principles for the development of effective cultural competence programmes.	A research project commissioned by mental health service providers was undertaken to deal with the increasing need for cultural competence in a number of mental health care settings. It involved the delivery of a training intervention with an assessment of cultural competence before and after the intervention. The training intervention was negotiated with the participating teams and was based on …	Individual	Yes - This paper is the introduction to the tool for cultural competence, but then also evaluates the use of the tool. The key findings are the the recommendations based on the feedback by the trainers using the cultural comptence tool	There are a number of problems with cultural competence training and these principles need to be implemented. 15 Principles for effective cultural competence training: i) Compulsory mandates to attend cultural competence training programmes can lead to resistance. Adopt a whole organisational approach involving participants in decisions about the training programme, emphasising the benefits for a…	Institutional Racism: consists of the collective failure of an organisation to provide an appropriate and professional service to people because of the colour, culture or ethnic origin. It can be seen or detected in processes, attitudes and behaviours which amount to discrimination through unwitting prejudice, ignorance, thoughtlessness and racist stereotyping which disadvantage minority ethnic c…	Yes - Two models and a tool: Developing Cultural Competence, the culture-generic and culture-specific model and the CCATool	N/A
22 Bekaert S. Minority integration in rural healthcare provision: an example of good practice. Nursing Standard. 2000;14(45):43–5.	United Kingdom	Hospital (Outpatients)	No Specific Healthcare Group	Ethnic minority groups	To describe the 5 year plan designed to standardize health provision for ethnic minority groups in Oxfordshire.	Multicultural consultation group called the "Managing Diversity Working Party". Included individual staff education to increase cultural awareness and policy compliance for anti-racism.	Individual Organizational	Yes - Audit forms were filled out by staff. Included informal visits to wards and questioning of staff.	• "Minority issues" should be an integral part of the strategic plans for the health care organization. • Active encouragement by managers to USE the educational materials and education of staff of WHY ethnic data is being collected is crucial to ongoing uptake. • Uptake of 'cultural initiatives like religious specific meals may be low if the community is not involved in the process.	Ethnic minority groups: "social groups with distinctive languages, values, religions, customs, attitudes and geographical origins" (Sewell, 1995) Cultural sensitivity: Cultural awareness:	Yes - Horton General Hosptial Multicultural consultation group model	Yes - Initial objections to 'special provision' being made for minority groups - information folders were not being used to full capacity - some staff still not aware of existance - managers needed to actively encourage staff to use them staff felt it was an imposition to ask questions related to ethnic data collection and felt it was not relevant to treatment, Misunderstanding as to why info was…
23 Hunter New England Health Aboriginal and, Torres Strait Islander Strategic Leadership, Committee. Closing the gap in a regional health service in NSW: a multistrategic approach to addressing individual and institutional racism. NSW Public Health Bull. 2012;23(3–4):63–7.	Australia	Network or regional - but reach at 1:1 level	No Specific Healthcare Group	Aboriginal and Torres Strait Islander peoples	This paper describes the journey by a large regional health organization applying a multistrategic approach to build a culturally safe and respectful organisation in a regional health service that genuinely addresses individual and institutional racism.	Multistrategic approach to addressing individual and institutional racism with a systematic organizational approach detailed in article: 1) staff education and training 2) leadership 3) consultation, negotiation and partnerships. Multistrategic Intervention includes: 1) a Cultural Respect Education Program: deliberately challenging and confronting 2 day workshop focused being part of the dominant…	Interpersonal Community Organizational Policy	Yes - An evaluation of the program commenced in early 2012. It will consider the strengths and gaps in program design and delivery, short and medium-term outcomes, and future directions. Workforce of over 16000, but over 1350 HNE Health staff have now attended the workshops. Prioritizing staff in services with high contact with Aboriginal people first. Further details not provided.	1. Cultural Redesign Initiative is a service-wide, organisational change program that coordinates a wide range of strategies. The Initiative ensures that the learnings from the Cultural Respect Education Program are translated into meaningful change within the workplace. (i.e. Counter Racism Policy Compliance procedure.) 2. Leading by example, the entire executive team were among the first to com…	Racism: consists of conduct or words or practices which advantage or disadvantage people because of theircolour, culture or ethnic origin. In its more subtle form it is as damaging as in its overt form. Institutional Racism: the collective failure of an organisation to provide an appropriate and professional service topeople because of their colour, culture or ethnic origin. It can be seen or det…	Yes - Hunter New England Health Multistrategic approach to address individual and institutional racism	Yes - Some staff reacted negatively to the challenging nature of the Cultural Respect Education Program. Intensive ramifications of managing this response at the individual level were discussed, but broader organisational consequences remain. The conflict may inadvertently have a detrimental effect on the cultural safety of the workplace, both for Aboriginal colleagues and Aboriginal people acces…
32 Dennis GC. Racism in Medicine: Planning for the Future. Journal of the National Medical Association. 2001;93(3):5.	United States of America	Not specified but with outpatients	Physicians	African Americans and other minority populations	To make recommendations to address racial and ethnic bias in healthcare.	Recommendations for: -programs to increase African-American representation in health workforce -medical school courses on racial bias -programs to ensure African-American representation in peer-reviewed research	Organizational Policy	N/A	Recommendations are made to eliminate racial and ethnic bias in healthcare through monitoring and increasing the number and the distribution of medical trainees proportionate to the diversity of the U.S. population; through improvements in the medical school curriculum to include the impact of race and ethnicity on healthcare outcomes as well as the effect of physicians' attitudes on health; thro…	No specific definition of racism.	No	N/A
34 Stone J, Moskowitz GB. Non-conscious bias in medical decision making: what can be done to reduce it?: Non-conscious bias in medical decision making. Medical Education. 2011 Aug;45(8):768–76.	United States of America	Not specified but with outpatients	Physicians	Minority group patients	To promote incorporation of psychology of non-conscious bias into cultural competency training, because contemporary training in cultural competence is insufficient to reduce these problems because even educated, culturally sensitive, egalitarian individuals can activate and use their biases without being aware they are doing so.	Authors propose a workshop with learning modules that focus on the psychology of non-conscious bias, stereotyping and prejudice is necessary to incorporate into training in cultural competence if it is to be effective. Format of workshop: 1) First Section of Workshop - start with introduction to the nature of intergroup bias and a broad discussion of the psychological building blocks of bias and …	Individual	No	An unintended consequence of training providers to avoid explicit bias is that their implicit bias is activated. Cultural competency training could promote stereotype activation and unknowingly influence how medical professionals interact with minority group patients. "Non-conscious bias in medical decision making group categorisation process that facilitates the use of cultural knowledge is also…	No specific definition of racism. Stereotype: a mental representation, ‘a cognitive structure that contains the perceiver’s knowledge,beliefs, and expectations about a human group’. Thoughts (stereotypes) and feelings (prejudices)	No	Yes - Carefully introduce students to the nature of intergroup bias. This is a delicate topic for many and research shows that confronting people right off the bat tends to cause anger and motivate resistance to the information.
35 Heron SL, Lovell EO, Wang E, Bowman SH. Promoting Diversity in Emergency Medicine: Summary Recommendations from the 2008 Council of Emergency Medicine Residency Directors (CORD) Academic Assembly Diversity Workgroup. Academic Emergency Medicine. 2009 May;16(5):450–3.	United States of America	Hospital (Outpatients)	Physicians	Healthcare providers who are underrepresented in medicine (i.e. "those racial and ethnic populations that are underrepresented in the medical profession relative to their numbers in general population)	To provide recommendations to EM residency directors that will help increase the number and success of trainees from underrepresented groups in EM programs.	Primary recommendations, secondary considerations, and tools to help Emergency Medicine residency programs improve diversity in their institutions that came out of a workgroup on racial and ethnic diversity in Emergency Medicine at the Council of Emergency Medicine residency directors 2008 academic meeting	Organizational Policy	No	There are a series of primary recommendations and secondary considerations to improve diversity in Emergency Medicine programs. Primary recommendations include: 1. Verbally recognize this when underepresented groups applicants arrive for the interview 2. Know the institution’s local and community demographics, and address those needs. 3. Validate the importance of applicants meeting residents and…	No specific definition of racism. Paper notes move away from 'underrepresented minority" (African American, Mexican American, Native American and Puerto Rican to "Underrepresented groups" (URG) Underrepresented groups (URG): those racial and ethnic populations that are underrepresented in the medical profession relative to their numbers in general population. - allows focus to be more regional or…	No	N/A
36 Bartoli E, Pyati A. Addressing clients’ racism and racial prejudice in individual psychotherapy: Therapeutic considerations. Psychotherapy: Theory, Research, Practice, Training. 2009;46(2):145–57.	United States of America	Not specified but with outpatients	Counselling and Psychology	Clients who make racist comments	To demonstrate how social justice, feminist and multicultural perspectives can add to understanding of the clinical significance of clients comments and formulate interventions that will aid in therapeutic process.	Therapeutic conceptualizations regarding how to address clients racist and prejudicial comments in pscyhotherapy as it is both a clinical and a social justice issue Providing 5 therapeutic steps on how to address racist or prejudicial comments in psycho- therapy including 1) Conceptualize racist and prejudicial comments in the context of cultural racism 2) Explore the possible relationship of the…	Interpersonal	No	5 steps to addressing client's racially charged comments: 1. Conceptualize racist and prejudicial comments in the context of cultural racism, thereby considering the cultural and institutional messages as well as the perceived social hierarchies based on race embedded in the client’s ideologies. 2. Explore the possible relationship of the racially charged comment to the presenting concerns. 3. In…	Racism: behavior that perpetuates inequalities Racial Prejudice: negative attitudes, thoughts and beliefs about an entire category of people Individual racism: perpetrated by a single person Overt individual racism: i.e. using racial slurs - always intentional Covert individual racism: subtle - can be intentional or unintentional. Cultural racism: a group's ability to impose one's values and worl…	No	N/A
37 Betancourt JR, Maina AW. The Institute of Medicine Report “Unequal Treatment”: Implications for Academic Health Centers. The Mount Sinai Journal of Medicine. 2004;71(5):314–21.	United States of America	Hospital (Outpatients)	No Specific Healthcare Group	Racial and ethnic minorities	To present the key recommendations from the IOM Report "unequal treatment" to address racial and ethnic disparities in health care.	Recommendations by the Institute of Medicine report "Unequal Treatment": Implications for Academic Health Centers". www.nap.edu - recommendations focus on ways academic health centres can intervene to address racial and ethnic disparities in health care.	Individual Interpersonal Organizational Policy	No	Key recommendations: PATIENT CARE 1. collect and report health care access and utilization data by patient's race/ethnicity 2. Encourage the use of evidence based guidelines and quality improvement 3. support the use of language interpretation services in the clinical setting EDUCATION: 1. increase awareness of racial/ethnic disparities in health care 2.increase the proportion of underrepresented…	Cross-cultural education: the goal is to improve providers ability to understand, communicate with, and care for patients from diverse backgrounds. Stereotypes: how we apply beliefs and expectations about groups of people to individuals from that group - conscious or unconcious. Racial and ethnic disparities health: minority Americans have poorer health outcomes compared to whites from preventabl…	Yes - The Institute of Medicine (IOM) Report "Unequal Treatment"	N/A
38 Betancourt JR. Eliminating Racial and Ethnic Disparities in Health Care: What Is the Role of Academic Medicine?: Academic Medicine. 2006;81(9):788–92.	United States of America	Not specified but with outpatients	Physicians	Minority Americans (African-Americans,Hispanic/Latinos, Native Americans,Asian-Americans, and Pacific Islanders)	To highlight academic medicine's role in eliminating racial and ethnic disparities in health care and highlight recommendations to do this as stated in The Institute of Medicine (IOM) Report Unequal Treatment, released in March 2002.	Recommendations for patient care, education and research based in four principles: 1) the issue of racial and ethnic disparities in health care must be viewed and treated as a quality of care problem. This includes making the collection of race and ethnicity data a central part of quality improvement 2) in an already crowded undergraduate and graduate medical education curricula, some space must …	Individual Interpersonal Organizational Policy	No	1. Recommendations for patient care: Improving systems to address disparities • Collect and report data by patients’race/ethnicity. • Encourage evidence-based guidelines and quality improvement. • Support language interpretation services in the clinical setting. 2. Recommendations for education: Addressing disparities through training • Increase awareness of racial/ethnicdisparities in health car…	No specific definition of racism. Cross cultural education: the two foremost goals of cross-cultural education are to improve providers’ ability to understand, communicate with, and care for patients from diverse backgrounds different than their own, and focuses on enhancing providers’ awareness of sociocultural influences on patients’ health beliefs and behaviors, and to provide physicians with …	Yes - The Institute of Medicine (IOM) Report "Unequal Treatment"	N/A
39 Heffernan J. The Right to Equal Treatment: Ending Racial and Ethnic Disparities in Health Care. Journal of Ambulatory Care Management. 2004 Jan;27(1):84–6.	United States of America	Network or regional - but reach at 1:1 level	No Specific Healthcare Group	N/A	This paper is a summary of a report called The Right to Equal Treatment: An Action Plan to End Racial and Ethnic Disparities in Clinical Diagnosis and Treatment in the United States created by "The Panel".	Physicians for Human Rights has carried out a 4-part project aimed at eliminating racial and ethnic differences in medical care. First creating a bibliography of relevant studies, compiling detailed annotations, preparing commissioned papers on civil and human writes, cultural competency education in health care and stereotyping in clinical decision making, and lastly, convening a distinguished p…	Organizational	N/A	The Panel’s proposed action plan to end racial and ethnic disparities in clinical diagnosis and treatment in the United States provides a useful roadmap for what needs to be done and who needs to do it.	No specific definition of racism. Racial and ethnic disparities: racial and ethnic disparities in medical care occur across the spectrum of disease categories and medical and surgical procedures, attributed to factors embedded in the nation’s larger social and health care structures.	Yes - The Right to Equal Treatment action plan	N/A
42 American Society of Health-System Pharmacists. ASHP Statement on Racial and Ethnic Disparities in Health Care. American Journal of Health-System Pharmacy. 2008 Apr 15;65:728–33.	United States of America	Network or regional - but reach at 1:1 level	Pharmacy	Racial, cultural or ethnic minority Americans and immigrants	This paper is a declaration by the American Society of Health System pharmacists on how pharmacists can play a leading role in building culturally competent systems of care to reduce racial and ethnic disparities in health care.	A policy statement detailing principles that should guide the actions of health system pharmacists in order to reduce racial/ethnic disparities in healthcare. 3 Principles: (1) all patients have the right to high-quality care, (2) medication-use practices should reflect knowledge of, sensitivity to, and respect for the race and culture of the patient (3) health-system pharmacists have a vital rol…	Individual Organizational Policy	No	Specific strategies pharmacists can use to eliminate disparities: 1. Increase awareness of disparities 2. Create a more diverse health care work force 3. Promote culturally competent care and services 4. Utilize multidisciplinary teams and evidence-based guidelines 5. Collect and monitor data on health disparities 6. Research disparities in health care	No specific definition of racism. Racial and ethnic disparities in health care: racial or ethnic differences in the quality of healthcare that are not due to access-related factors or clinical needs, preferences, and appropriateness of intervention.	Yes - ASHP statement on Racial and Ethnic Disparities in Health Care	N/A
43 Servonsky EJ, Gibbons ME. Family Nursing: Assessment Strategies for Implementing Culturally Competent Care. The Journal of Multicultural Nursing & Health. 2005;11(3):51–6.	United States of America	Primary Care	Nursing	Families	To capture the principles of cultural competency and provide assessment strategies/guidelines to guide culturally competent care. They simply state what it means to be culturally competent	They create a list of what a culturally competent nurse should be able to do. They use the National Centre for Cultural Competence 6 reasons to incorpoerate cultural comptenence into pratice in health care as reference as well as looking at assessment strategies to create this list	Individual Interpersonal	No	Assessment is the first step in the nursing process used to identify the family's complex structure and evolving functioning. Critical considerations in the delivery of culturally competent care include the understanding of the following:• beliefs, values, traditions and practices of a culture; • culturally defined, health-related needs of families; • culturally-based belief systems related to he…	No specific definition of racism. Culture: includes values, beliefs, communication styles, behaviors, practices, customs, and traditions that shape and interrupt behaviors shared in a specific group. This includes clothing, art, food choices, and style of their homes. It also includes group norms, expectations, and worldview. Ethnicity: often used interchangeability with minoritystatus, race, and…	They create a list of what a culturally competent nurse should be able to do - so it can be used as a model. (A culturally compentent nurse should have understanding attitudes, knowledge and skills, and they go into more details)	N/A
45 Ridley CR, Chih DW, Olivera RJ. Training in cultural schemas: An antidote to unintentional racism in clinical practice. American Journal of Orthopsychiatry. 2000;70(1):65–72.	United States of America	Not specified but with outpatients	Counselling and Psychology	Ethnically and culturally diverse consumers/ minority consumers	To advocate for mental health professionals to be trained in the use of 'cultural schemas' as a way of developing multicultural competence and reducing unintentional racism in clinical practice	Training in Cultural Schemas: - Cultural schemas are dominant cognitive structures used in various cultures for organizing information - Cultural schemas = those schemas that are characteristic of a particular cultural group but not shared by other groups. (some person, self, role and event schemas	Individual Interpersonal	No	Apply Schemas in 3 steps: 1. Clinicians should become aware of their own cultural schemas 2. Clinicians must remain alert, realistic and receptive to any stimuli that may be relevant to a client's cultural schema 3. Work with the cultural schemas a )Become familiar w a client's cultural schema and use it to promote therapy b) work with clients to develop different schemas while maintaining respec…	Racism: "any behavior or pattern of behavior that tends to systematically deny access to opportunities or privileges to members of one racial group while perpetuating access to opportunities and privileges to members of another racial group" (Ridley, 1995). Unintentional Racism: clinicians with good intentions may engage in harmful interventions Cultural Sensitivity: the ability of counsellors to…	Yes - Cultural schemas	N/A
46 Malott KM, Schaefle S. Addressing Client’s Experiences of Racism: A Model for Clinical Practice. Journal of Counseling & Development. 2015;93:361–9.	United States of America	Primary Care	Counselling and Psychology	Clients that experience racism	To present a a four-stage model that guides and enhances counsellors abilities to address clients discriminatory experiences.	A clinical practice model for racism focused counselling (counselling which in some way addresses racial discrimination experienced by clients of colour	Individual	No	Four stage model for addressing racism in clinical practice:1) counsellor multicultural and racial competencies; stage II Frameworks that recognize racisms role in ethology of clients concerns (knowledge); Stage III Skills in initiating the conversation Stage IV: Intervention - enhance identity, specific coping strategies	Racism: a system of oppression, whereby persons of a dominant racial group (Whites, in the United States) exercise power or privilege over those in nondominant groups. Racism is a system of oppression, whereby persons of a dominant racial group (Whites, in the United States) exercise power or privilege over those in nondominant groups. Race: a social construction based on an individuals external …	Yes - Addressing racism in clinical practice model	Yes - If the stages are not passed through in sequence there could be harm. I.e. if counsellors racial identity development is at an early status, characterized by a belief that racism doesn’t exist the counsellor might engage in harmful practice such as invalidating the clients experiences.
47 Browne AJ, Varcoe C, Smye V, Reimer-Kirkham S, Lynam MJ, Wong S. Cultural safety and the challenges of translating critically oriented knowledge in practice. Nursing Philosophy. 2009 Jul;10(3):167–79.	Canada	Hospital (Outpatients)	Nursing	Aboriginal Canadians	This paper proposes that a “social justice curriculum for practice’ is needed to adequately set the stage for using cultural safety in the process of translating specific findings from critically oriented research.	Implementing a “Social Justice Curriculum “ for nurses Translating cultural safety concepts into practice: with three key areas: 1) historical positioning and the material contents of people’s lives, how those contexts shape health and illness experiences , and access to health care. Highlight the structural constraints and limitations on life opportunities that influence people’s abilities to ma…	Interpersonal Organizational	No	Lessons learned from attempting to use cultural safety in knowledge translation process: 1. Laying philosophical foundations as groundwork for dialogue - exploring key concepts like racialization and reflexivity. 2. Being direct and transparent about the political nature of goals 3. Taking explicit focus on structural inequities 4) initiating reflexivity by examining how we are all socially posit…	No specific definition of racism. Cultural Safety: to reorient the training of health professionals towards a more critical understanding of colonial structures and their impacts on contemporary Maori. Cultural Risk/Unsafety: those situations that arise when people from one ethnocultural group believe they are demeaned, diminished or disempowered by the actions and delivery systems of people from…	No	N/A
48 Racher FE, Annis RC. Respecting Culture and Honoring Diversity in Community Practice. Res Theory Nurs Pract. 2007 Dec;21(4):255–70.	Canada	Community providing outpatient care	Nursing	Minorities	To discuss challenges and strategies for respecting culture and honoring diversity. This article diverges from the traditional nursing practice of working with individuals to working with collectives, to community practice beyond individuals and families, beyond community as context, to community as client.	Formation of strategies for nurses for respecting culture and honoring diversity	Community Organizational	N/A - This paper is a discussion about topics pertaining to diversity, and they discuss strategies as to how to respect diversity	Because this paper is a discussion, they build strategies based on their discussion: Reframing cultural diversity as a benefit and understanding the multiple and varied cultural contributions to community and society decreases the potency and counters the negative conceptualization of cultural diversity. • Creating spaces for voices to be heard and groups to be represented produces opportunities …	Racism = prejudice + discrimination + power. Racism: an ideology that ascribes beliefs of inferiority to physical and cultural dif-ferences among people, places people in a hierarchy, and perpetuates inequality and privilege. Racism involves ideas and ideals of normalcy or superiority of one social group over another because of perceived differences, together with the institutional-ized power to …	Used an existing model to help build their strategy - Intercultural strategies between groups and dominant society (Berry, 2001)	N/A
53 Priest N, Esmail A, Kline R, Rao M, Coghill Y, Williams DR. Promoting equality for ethnic minority NHS staff—what works? BMJ. 2015 Jul 8;h3297.	United Kingdom	Not specified but with outpatients	No Specific Healthcare Group	Black and minority ethnic NHS Staff	To review the international evidence on the effectiveness of diversity initiatives to assess how best to achieve the NHS workforce racial equality standard’s intended outcomes.	The NHS workforce standard has the following indicators: For each of these four workforce indicators, the standard compares the metrics for white and BME staff 1) Percentage of BME staff in bands 8	Organizational Policy	No	The evidence shows that success depends on the following: • Core leadership support that articulates diversity as a high institutional priority and organisational investment in supportive communication to all relevant stakeholders. • Multiple strategies at organisational, workplace, interpersonal, and intrapersonal levels used simultaneously over a long period • Mandated targets or actions: resea…	No specific definition of racism. "Discrimination" is used but no definition is mentioned	Yes - the Workforce Race Equality Standard	N/A
54 Herring S, Spangaro J, Lauw M, McNamara L. The Intersection of Trauma, Racism, and Cultural Competence in Effective Work with Aboriginal People: Waiting for Trust. Australian Social Work. 2013 Mar;66(1):104–17.	Australia	Community providing outpatient care	Social Work	Aboriginal	To address trauma and racism during respectful engagement with Aboriginal individuals and communities during cultural competency initiatives at the personal, practice and agency levels.	A three-step process for achieving this at the personal, practice, and agency levels, which has been developed in acollaboration by Aboriginal and non Aboriginal practitioners, is outlined	Individual Interpersonal Organizational	No	Reshape the cultural competence frame to recognize the extent of trauma, and racism and identify culture as part of the living context of all individuals.	Racism: an avoidable and unfair phenomenon leading to inequalities in power, resources, and opportunties across racial or ethnic groups. Cultural competence: a system of care that acknowledges and incorporates the importance of culture, the assessment of cross cultural relations, vigilance towards the dynamics that result from cultural differences, the expansion of cultural knowledge and the adap…	Yes - Trauma and Racism Informed Cultural Competence framework with three stages 1) Become Informed ie history of colonization, understand convert and overt racism Aboriginals face. 2) Take a Stance ie. recognize benefits of white privilege. 3) Reach out to local Aboriginal Community ie reading, supporting cultural events respond to racist media, initiative to engage	N/A
55 Durey A, Wynaden D, Thompson SC, Davidson PM, Bessarab D, Katzenellenbogen JM. Owning solutions: a collaborative model to improve quality in hospital care for Aboriginal Australians. Nursing Inquiry. 2012;19(2):144–52.	Australia	Hospital (Outpatients)	Nursing	Aboriginal and Torres Strait Islander	To improve health service delivery by building capacity in Aboriginal and non-Aboriginal personnel by recruiting more Aboriginal health professionals, increasing knowledge and skills to establish good relationships between non-Aboriginal care providers and Aboriginal patients and their families, delivering quality care that is respectful of culture and improving Aboriginal health outcomes.	A collaborative model of hospital-based organisational change (informed by scientific literature and reports on Aboriginal healthcare, methodology and cross-cultural education) that is nested within Australia's 2004 Cultural Respect Framework (CRF), centering critical reflection, the role of nurses and quality improvement processes at three levels: Patient-family-community level, staff level and …	Individual Community Organizational	Yes - Evaluation is described as an important step but not described in the article.	• A key element of model design, implementation and evaluation is critical reflection on barriers and facilitators to providing respectful and culturally safe quality care at systemic, interpersonal and patient⁄family-centred levels. • Nurses are central to addressing the current state of inequity and are pivotal change agents within the proposed model. • Given their ubiquitous role in health-car…	No specific definition of racism. Cultural safety: the health-care of Aboriginal Australians where inequitable power relations underpinning colonisation haveled to the ongoing marginalisation of Aboriginal groups and perpetuated inequities in Aboriginal health outcomes. Cultural competence: can be misleading and superficial as they do not theorise power, analyse the role of ‘whiteness’ or use rac…	Yes - 1) Three tiers of organizational change 2) The quality of health-care pyramid for Aboriginal Australians 3) The Plan-Do-Study-Act cycle of change	Yes - As healthcare providers’ world views and self-image are challenged, feelings of discomfort and anxiety may arise. While in some instances anxiety can lead to resistance to change where the status quo is re-established and negative stereotypes reinforced, it can also motivate a person to change their world view and improve the quality of care offered to their patients (Pitner and Sakamoto 20…
56 Durey A, Thompson SC, Wood M. Time to bring down the twin towers in poor Aboriginal hospital care: addressing institutional racism and misunderstandings in communication. Internal Medicine Journal. 2011;42(1):17–22.	Australia	Hospital (Outpatients)	Physicians	Aboriginal and Torres Strait Islander (hereafter referred to as Aboriginal)	The paper identifies how cross-cultural misunderstandings undermine the quality of care to Aboriginal patients in hospital and offers suggestions for improving practice. It also explores the concept of institutional racism and challenges doctors to reflect on their role in perpetuating power imbalances.	The anti-racism intervention is the development of 15 questions for physicians for reflective practice to improve communication, avoid misunderstanding and the achieve culturally safe healthcare.	Individual Interpersonal Community Organizational	No	Physicians and healthcare providers need to do more than just deliver evidence-based interventions, by critically reflecting on their own attitudes to and practices with Aboriginal Australians and work collectively to effect systemic change which creates a more inclusive and safe environment for all people accessing healthcare by: • Engaging with the Aboriginal community including patients, famil…	Institutional racism: societal systems or patterns that have the net effect of imposing oppressive or other-wise negative conditions against identifiable groups based on race or ethnicity.	No	N/A
58 Rix E, Barclay L, Wilson S. Can a white nurse get it? ‘Reflexive practice’ and the non-Indigenous clinician/researcher working with Aboriginal people. Rural and Remote Health. 2014;14:2679–92.	Australia	Primary Care	Nursing	Aboriginal people	To describe the methods instituted to develop reflexive skills. The main author use a pragmatic description informed by theory, of how they managed my closeness to the topic and the processes used to ensure their own subjectivity and did not interfere with the quality of research.	Interviews with Aboriginal patients Developing a reflexive practice i.e. a multilayered and sustained critical reflection on the conscious and unconscious beliefs, assumptions, attitudes, motivations and actions influencing oneself as a researcher or clinician	Individual Interpersonal	No	Reflexive practice used in this manner can help manage complex relationships within Indigenous health research, aiming for clarity based on deep reflection and understanding that is validated by Aboriginal participants and colleagues.	No specific definition of racism.	Yes - Multilayered reflexive practice as a method of research practice	Yes - "This process soon revealed long-held assumptions and Eurocentric attitudes and I became acutely aware of my own personal prejudices." Not a negative consequence, an important part of the process, but would want people adopting reflexivity to be aware of this.
59 Barton P, Centre HRB, Puhiawe N, Horotakere N, Wilson D. Te Kapunga Putohe (The Restless Hands): A Maori Centred Nursing Practice Model. Nursing Praxis in New Zealand. 2008;24(2):11.	New Zealand	Not specified but with outpatients	Nursing	Maori	To support nurses committed to improving health outcomes for Maori clients to face challenges in the delivery of culturally appropriate and acceptable health services through providing guidance for working with Maori clients and to fill the gap in health outcomes between Maori and non-Maori.	Maori Practice Model - Te Kapunga Putohe (the restless hands) uses the hands to depict a partnership between nursing practice (the left hand) and Maori practices (the right hand)- it brings together the culture of nursing with that of Maori, and provides a Maori centred focus to guide nurses' practice. The model is based in specifc principles: 1.Maori ways of knowing., The tangata (person) is ack…	Individual Interpersonal Community	No	To improve Maori health outcomes it is necessary for nurses to connect appropriately with Maori people and their whanau (extended family) and this model Te Kapunga Putohe can aid nurses to keep Maori central to their practice through being guided by Maori values, beliefs and practices, promoting positive relationships between the nurse and Maori clients and whanau	No specific definition of racism.	Yes - 1) Maori Practice Model - Te Kapunga Putohe (the restless hands)2)Dimensions of Maori Centred Nursing Practice 3) Model of Maori Health - Te Whare Tapa Wha	N/A
